# Supplementary material for: Mixing Meds and Milk: Evaluation of a Performance Gap Intervention for Provider Education in Breastfeeding and Maternal Medication Use
Source: Int J Environ Res Public Health. 2023 Sep 28;20(19):6850. doi: 10.3390/ijerph20196850 (PMC10572915; doi:10.3390/ijerph20196850)
Supplement: Supplementary file 1 [file ijerph-20-06850-s001.zip]

Archive with 1 entries (1 files):
- ijerph-2585239-supplementary.pdf
